# Supplementary material for: Oral Corticosteroid Abuse and Self-Prescription in Italy: A Perspective from Community Pharmacists and Sales Reports before and during the COVID-19 Era
Source: J Pers Med. 2023 May 15;13(5):833. doi: 10.3390/jpm13050833 (PMC10220562; doi:10.3390/jpm13050833)
Supplement: Supplementary file 1 [file jpm-13-00833-s001.zip]

Archive with 1 entries (1 files):
- jpm-2373645-supplementary.pdf
